# Supplementary material for: High Fire Drives the Reorganization of Taiga Soil Fungal Communities with Ascomycota as the Dominant Phylum After Long-Term Recovery
Source: J Fungi (Basel). 2025 Oct 27;11(11):772. doi: 10.3390/jof11110772 (PMC12653922; doi:10.3390/jof11110772)
Supplement: Supplementary file 1 [file jof-11-00772-s001.zip]

Archive with 1 entries (1 files):
- jof-3842946-supplementary.pdf
